# Supplementary material for: Exome-Wide Association Study Identified Clusters of Pleiotropic Genetic Associations with Alzheimer’s Disease and Thirteen Cardiovascular Traits
Source: Genes (Basel). 2023 Sep 22;14(10):1834. doi: 10.3390/genes14101834 (PMC10606283; doi:10.3390/genes14101834)
Supplement: Supplementary file 1 [file genes-14-01834-s001.zip]

Archive with 4 entries (4 files):
- genes-2607992-supplementary.pdf
- Table_S1.xlsx
- Table_S2.xlsx
- Table_S3.xlsx
