# Supplementary material for: Exome-Wide Association Study Identified Clusters of Pleiotropic Genetic Associations with Alzheimer’s Disease and Thirteen Cardiovascular Traits
Source: Genes (Basel). 2023 Sep 22;14(10):1834. doi: 10.3390/genes14101834 (PMC10606283; doi:10.3390/genes14101834)
Supplement: Supplementary file 1 [file genes-14-01834-s001.zip › Table_S1.xlsx]

## Sheet: Table_S1
Table S1. Pearson’s correlation coefficient [%] between 17 considered traits including cardiovascular and Alzheimer’s disease risk factors in the UK Biobank.
TRAIT	AD	LDLC	TC	TG	height	CHD	MI	HT	SBP	DBP	DM	weight	BMI	HDLC	BG	HF	STROKE
AD	100	-0.57	-0.42	-0.25	-0.07	2.48	1.8	2.9	1.43	-0.14	1.64	-0.07	-0.31	0.38	0.26	1.28	1.66
LDLC	-0.57	100	95.21	22.66	-8.08	-13.05	-9.46	-12.94	9.7	13.71	-16.48	-2.41	2.44	9.62	-8.16	-5.84	-7.3
TC	-0.42	95.21	100	22.64	-14.95	-14.89	-11.06	-14.09	9.95	12.06	-18.22	-11.8	-4.37	33.28	-8.45	-6.6	-7.44
TG	-0.25	22.66	22.64	100	10.92	6.9	4.53	11.88	14.73	16.78	13.07	31.61	30	-43.87	11.87	2.63	1.57
height	-0.07	-8.08	-14.95	10.92	100	3.83	4.58	-1.36	1.9	8.78	2.05	53.78	-0.94	-29.74	1.27	2.27	0.07
CHD	2.48	-13.05	-14.89	6.9	3.83	100	58.05	30.56	6.6	-1.15	17.58	11.72	11.36	-13.3	8.31	26.27	9.37
MI	1.8	-9.46	-11.06	4.53	4.58	58.05	100	19.26	3.33	-1.59	12.11	8.21	6.6	-10.29	5.93	24.93	7.92
HT	2.9	-12.94	-14.09	11.88	-1.36	30.56	19.26	100	28.83	20.07	27.34	20.02	24.59	-13.49	14.09	14.54	13.66
SBP	1.43	9.7	9.95	14.73	1.9	6.6	3.33	28.83	100	66.72	6.47	17.04	18.94	-3.4	11.81	2.72	3.28
DBP	-0.14	13.71	12.06	16.78	8.78	-1.15	-1.59	20.07	66.72	100	1.75	28.36	28.36	-9.45	4.9	-0.75	0.88
DM	1.64	-16.48	-18.22	13.07	2.05	17.58	12.11	27.34	6.47	1.75	100	21.04	23.42	-16.6	39.01	11.58	7.58
weight	-0.07	-2.41	-11.8	31.61	53.78	11.72	8.21	20.02	17.04	28.72	21.04	100	83.29	-46.19	14.16	7.01	3.28
BMI	-0.31	2.44	-4.37	30	-0.94	11.36	6.6	24.59	18.94	28.36	23.42	83.29	100	-35.66	15.71	6.69	3.84
HDLC	0.38	9.62	33.28	-43.87	-29.74	-13.3	-10.29	-13.49	-3.4	-9.45	-16.6	-46.19	-35.66	100	-8.08	-5.47	-3.85
BG	0.26	-8.16	-8.45	11.87	1.27	8.31	5.93	14.09	11.81	4.9	39.01	14.16	15.71	-8.08	100	6	3.82
HF	1.28	-5.84	-6.6	2.63	2.27	26.27	24.93	14.54	2.72	-0.75	11.58	7.01	6.69	-5.47	6	100	8.72
STROKE	1.66	-7.3	-7.44	1.57	0.07	9.37	7.92	13.66	3.28	0.88	7.58	3.28	3.84	-3.85	3.82	8.72	100

## Sheet: Notes
Abbreviation	Meaning
DM	= diabetes mellitus
HT	= hypertension
CHD	= coronary heart disease
MI	= myocardial infarction
HF	= heart failure
BG	= blood glucose
BMI	= body mass index
SBP	= systolic blood pressure
DBP	= diastolic blood pressure
HDL-C	= high density lipoprotein cholesterol
LDL-C	= low density lipoprotein cholesterol
TC	= total cholesterol
TG	= triglycerides
