# Supplementary material for: Exome-Wide Association Study Identified Clusters of Pleiotropic Genetic Associations with Alzheimer’s Disease and Thirteen Cardiovascular Traits
Source: Genes (Basel). 2023 Sep 22;14(10):1834. doi: 10.3390/genes14101834 (PMC10606283; doi:10.3390/genes14101834)
Supplement: Supplementary file 1 [file genes-14-01834-s001.zip › Table_S2.xlsx]

## Sheet: Table_S2
Table S2. Univariate and pleiotropic associations of 13 SNPs in the APOE gene region and other 4 gene loci, which demonstrated genome-wide significance of pair-wise pleiotropic associations with Alzheimer's disease and at least one of 16 traits.
								AD				BG				AD+BG		BMI				AD+BMI		Height				AD+Height		Weight				AD+Weight		SBP				AD+SBP		DBP				AD+DBP		HDL-C
N	CHR	GENE	POS	SNP	REF	ALT	A1	A1_FREQ	BETA	SE	P	BETA	SE	P	signif_UNI	Pfisher	signif_Pfisher	BETA	SE	P	signif_UNI	Pfisher	signif_Pfisher	BETA	SE	P	signif_UNI	Pfisher	signif_Pfisher	BETA	SE	P	signif_UNI	Pfisher	signif_Pfisher	BETA	SE	P	signif_UNI	Pfisher	signif_Pfisher	BETA	SE	P	signif_UNI	Pfisher	signif_Pfisher	BETA	SE
1	1	CDK11B [MMP23B]	1637577	rs28688376	T	c	c	0.261099	0.298293	0.0788916	0.000156166	-0.220722	0.0829905	0.0078239	1	1.78572e-05	2	-0.0959716	0.0173809	3.36213e-08	4	1.4162e-10	4	0.00042182	0.000234548	0.0721087		0.00013957	2	-0.232044	0.0516407	7.01253e-06	2	2.36901e-08	4	-0.1935	0.06955	0.0054003	1	1.26383e-05	2	-0.0491527	0.0398626	0.217558		0.000383576	2	0.0322076	0.0532008
2	9	OBP2B	133205932	rs11244035	C	t	t	0.102301	0.392603	0.109178	0.000323179	0.239104	0.123055	0.05201		0.000201595	2	0.0300687	0.02577	0.243289		0.000821704	1	-0.000858378	0.00034779	0.0135844	1	5.85482e-05	2	0.0127898	0.0765565	0.86732		0.00257305	1	-0.00283927	0.103089	0.978027		0.00286351	1	-0.137115	0.0590898	0.0203177	1	8.49251e-05	2	0.191313	0.0788875
3	15	TPM1	63056897	rs4775613	A	g	g	0.428394	-0.333698	0.0782261	1.99176e-05	0.078731	0.074049	0.28768		7.48887e-05	2	-0.00131106	0.0155164	0.932663		0.000220941	2	-0.000358549	0.000209432	0.0868969		2.46929e-05	2	-0.0508162	0.0460939	0.270267		7.06918e-05	2	0.156257	0.0620895	0.0118491	1	3.83731e-06	3	-0.0200999	0.0356064	0.572413		0.000141166	2	-0.245252	0.0475023
4	19	SMARCA4	11013062	rs28997580	C	t	t	0.00895044	0.959662	0.254625	0.000163951	0.375879	0.389153	0.3341		0.000592253	1	-0.0650129	0.0815962	0.42559		0.000737547	1	0.00173077	0.00110114	0.116001		0.000225751	2	-0.0221686	0.242385	0.927127		0.00148836	1	-0.0318309	0.326082	0.922237		0.00148131	1	-0.0239369	0.186954	0.89812		0.00144647	1	0.257252	0.249601
5	19	CBLC	44781370	rs80168591	G	a	a	0.0141641	0.911065	0.204677	8.53765e-06	-0.29167	0.309487	0.345974		4.05629e-05	2	-0.0842951	0.0650258	0.194863		2.38013e-05	2	0.000796268	0.000877527	0.364196		4.25397e-05	2	-0.146176	0.193191	0.449267		5.16711e-05	2	0.184248	0.259393	0.477515		5.46714e-05	2	-0.184455	0.148718	0.214865		2.60652e-05	2	-0.610036	0.198357
6	19	BCAM	44820881	rs28399637	G	a	a	0.314984	0.382357	0.0759011	4.71482e-07	-0.122755	0.078754	0.119065		9.93371e-07	3	-0.0460113	0.0165111	0.00532544	1	5.22323e-08	3	0.000212855	0.000222823	0.339445		2.66436e-06	3	-0.108152	0.0490445	0.0274421	1	2.4794e-07	3	0.0803085	0.0660531	0.224056		1.80253e-06	3	-0.0206998	0.0378703	0.584657		4.43918e-06	3	-0.146414	0.0504933
7	19	PVRL2	44885917	rs283813	T	a	a	0.0665239	0.48821	0.122944	7.15714e-05	0.02832	0.147061	0.847294		0.000649508	1	-0.0111846	0.0308869	0.717266		0.000558385	1	0.000257752	0.000417024	0.536526		0.000428829	2	-0.0289962	0.0917582	0.751997		0.000582878	1	-0.192641	0.12358	0.119037		0.000107971	2	-0.000450267	0.0708428	0.994929		0.000751242	1	0.222087	0.0943176
8	19	TOMM40	44894050	rs112849259	C	t	t	0.0260735	1.22692	0.137522	4.59378e-19	0.057367	0.230284	0.803273		<5E-8	4	-0.160728	0.0482384	0.000862564	1	<5E-8	4	-4.68317e-05	0.000651013	0.942652		<5E-8	4	-0.479643	0.143273	0.000814864	1	<5E-8	4	-0.00496301	0.192604	0.979442		<5E-8	4	-0.239045	0.110424	0.0304048	1	<5E-8	4	-0.753683	0.147622
9	19	TOMM40	44901174	rs741780	T	c	c	0.432234	-0.453928	0.0795213	1.14138e-08	0.0897027	0.0740169	0.225544		5.34883e-08	3	0.0042086	0.0155141	0.786179		1.75239e-07	3	0.000750129	0.000209372	0.000340083	2	1.05871e-10	4	0.0817688	0.0460824	0.0759977		1.89666e-08	4	-0.119546	0.0620693	0.0541044		1.37126e-08	4	0.0587814	0.0355857	0.0985719		2.43078e-08	4	0.236172	0.0474515
10	19	APOE	44905910	rs440446	G	c	c	0.357843	-0.561151	0.0871853	1.22419e-10	-0.0117163	0.0766296	0.878481		2.57599e-09	4	0.0260107	0.0160513	0.105131		3.356e-10	4	-0.00106749	0.000216597	8.29555e-07	3	3.88578e-15	4	-0.0272451	0.0476781	0.567703		1.69503e-09	4	0.0885148	0.0642255	0.168147		5.27094e-10	4	-0.0107067	0.0368211	0.771223		2.27377e-09	4	0.0546795	0.0491262
11	19	APOE	44908684	rs429358	T	c	c	0.153702	1.37102	0.0769212	4.63201e-71	-0.0901723	0.101724	0.375382		<5E-8	4	-0.0920409	0.0213467	1.62073e-05	2	<5E-8	4	0.000551255	0.0002881	0.0556967		<5E-8	4	-0.210157	0.0634109	0.000919172	1	<5E-8	4	0.146115	0.0854421	0.0872477		<5E-8	4	-0.128367	0.0489834	0.00877774	1	<5E-8	4	-1.01548	0.0651657
12	19	APOE	44908822	rs7412	C	t	t	0.0803369	-0.856302	0.200079	1.87046e-05	-0.165059	0.134557	0.219946		5.51322e-05	2	0.113753	0.0282587	5.68954e-05	2	2.30518e-08	4	0.000799222	0.000381367	0.0361123	1	1.02724e-05	2	0.394125	0.0839449	2.66731e-06	3	1.23336e-09	4	-0.272999	0.113046	0.0157384	1	4.72139e-06	3	0.115963	0.0648122	0.0735808		1.9951e-05	2	1.17001	0.0862323
13	19	APOC4;APOC2	44945208	rs5167	T	g	g	0.350671	0.314967	0.0753577	2.91984e-05	0.0633451	0.0766799	0.40875		0.000147229	2	-0.0122093	0.0160801	0.447684		0.000160063	2	-0.000573236	0.000216991	0.00824854	1	3.9111e-06	3	-0.0838687	0.0477625	0.079098		3.22838e-05	2	0.124011	0.0643401	0.0539272		2.26135e-05	2	0.0166035	0.0368886	0.65264		0.00022616	2	0.601676	0.0491423
[truncated: 58 more columns]

## Sheet: Notes
Abbreviation	Meaning
DM	= diabetes mellitus
HT	= hypertension
CHD	= coronary heart disease
MI	= myocardial infarction
HF	= heart failure
BG	= blood glucose
BMI	= body mass index
SBP	= systolic blood pressure
DBP	= diastolic blood pressure
HDL-C	= high density lipoprotein cholesterol
LDL-C	= low density lipoprotein cholesterol
TC	= total cholesterol
TG	= triglycerides
CHR	= chromosome
GENE	= gene region
POS	= SNP position
SNP	= single nucleotide polymorphism
REF	= reference (major) allele
ALT	= alternative (minor) allele
A1	= effect allele
A1_FREQ	= effect allele frequency
BETA	= effect size
SE	= standard error
P	= p-value of univariate association
Pfisher	= p-value of pleiotropic association based on Fisher's method
signif_UNI	= integer value that indicates significant level of univariate association
signif_Pfisher	= integer value that indicates significant level of pleiotropic association
signif_* = 1	= p-value in [5E-2;5E-4)
signif_* = 2	= p-value in [5E-4;5E-6)
signif_* = 3	= p-value in [5E-6;5E-8)
signif_* = 4	= p-value < 5E-8
