# Supplementary material for: Exome-Wide Association Study Identified Clusters of Pleiotropic Genetic Associations with Alzheimer’s Disease and Thirteen Cardiovascular Traits
Source: Genes (Basel). 2023 Sep 22;14(10):1834. doi: 10.3390/genes14101834 (PMC10606283; doi:10.3390/genes14101834)
Supplement: Supplementary file 1 [file genes-14-01834-s001.zip › Table_S3.xlsx]

## Sheet: Table_S3A
Table S3A. Patterns/Clusters of pleiotropic associations of 13 SNPs in the APOE gene region and other 4 gene loci, which demonstrated genome-wide significance of pair-wise pleiotropic associations with Alzheimer's disease and at least one of 16 traits.
										AD	BMI		W		H		HT		SBP		DBP		HDL-C		TG		LDL-C		TC		DM		CHD		MI		BG		STROKE		HF
N_CHR_POS	#N	CHR	GENE	POS	SNP	REF	ALT	A1	A1_FREQ	UNI	UNI	PLEIO	UNI	PLEIO	UNI	PLEIO	UNI	PLEIO	UNI	PLEIO	UNI	PLEIO	UNI	PLEIO	UNI	PLEIO	UNI	PLEIO	UNI	PLEIO	UNI	PLEIO	UNI	PLEIO	UNI	PLEIO	UNI	PLEIO	UNI	PLEIO	UNI	PLEIO
1	#13	1	CDK11B	1637577	rs28688376	T	c	c	0.261099	+2	-4	-4	-2	-4		+2		-1	-1	-2		-2		+1		+1		-1		+1	-1	-2		-2		-1	-1	-2		-1		-2
2	#5	9	OBP2B	133205932	rs11244035	C	t	t	0.102301	+2		+1		+1	-1	-2		-1		-1	-1	-2	+1	+2		-2	+4	+4	+4	+4		+2		+1		-1		+2	+1	+2		-1
3	#3	15	TPM1	63056897	rs4775613	A	g	g	0.428394	-2		-2		-2		-2		+2	+1	+3		-2	-3	-4	+1	+2	-1	-2	-1	-3		+2		-2		-2		+2		+2	-1	-2
4	#1	19	SMARCA4	11013062	rs28997580	C	t	t	0.00895044	+2		-1		-1		+2		-1		-1		-1		+1		-1	-4	-4	-4	-4		+1		-1		-1		+1		-1		-2
5	#6	19	CBLC	44781370	rs80168591	G	a	a	0.0141641	+2		-2		-2		+2		-2		+2		-2	-1	-3		+2	+4	+4	+4	+4		-2		+2		-2		-2	+1	+3		-2
6	#9	19	BCAM	44820881	rs28399637	G	a	a	0.314984	+3	-1	-3	-1	-3		+3		-3		+3		-3	-1	-4		-3	+4	+4	+4	+4		-2	+1	+3		+3		-3		+3		-2
7	#2	19	PVRL2	44885917	rs283813	T	a	a	0.0665239	+2		-1		-1		+2		-2		-2		-1	+1	+2	+4	+4	-4	-4	-4	-4		-1	-1	-2		+1		+1		-1		-1
8	#10	19	TOMM40	44894050	rs112849259	C	t	t	0.0260735	+4	-1	-4	-1	-4		+4		+4		+4	-1	-4	-3	-4	+4	+4	+4	+4	+4	+4	-1	-4		-4		+4		+4		-4		-4
9	#7	19	TOMM40	44901174	rs741780	T	c	c	0.432234	-4		+3		+4	+2	+4		-3		-4		+4	+3	+4		+3	-2	-4	-1	-4		+3		+3		-3		+3		-3		+3
10	#8	19	APOE	44905910	rs440446	G	c	c	0.357843	-4		+4		-4	-3	-4	+1	+4		+4		-4		+4	-4	-4		+4	-1	-4	+1	+4		-4		-4		-4		+4		+4
11	#11	19	APOE	44908684	rs429358	T	c	c	0.153702	+4	-2	-4	-1	-4		+4		-4		+4	-1	-4	-4	-4	+4	+4	+4	+4	+4	+4	-2	-4	+2	+4	+2	+4		-4		+4		-4
12	#12	19	APOE	44908822	rs7412	C	t	t	0.0803369	-2	+2	+4	+3	+4	+1	+2	-1	-3	-1	-3		+2	+4	+4	+4	+4	-4	-4	-4	-4		+2	-3	-4	-2	-4		-2		-2		-2
13	#4	19	APOC4	44945208	rs5167	T	g	g	0.350671	+2		-2		-2	-1	-3		+2		+2		+2	+4	+4	+1	+2		-2	+1	+3		+2		-2		-2		+2		-2		-2
Number of GW significant univariate and pleiotropic associations										51	1	4	0	4	0	2	0	1	0	0	0	2	3	7	5	5	8	9	8	10	0	3	0	2	0	2	0	0	0	0	0	0
Number of univariate and pleiotropic associations with 5E-8 < p-value < 5E-6										11	0	1	1	1	1	1	0	1	0	2	0	0	3	1	0	0	0	0	0	2	0	0	1	1	0	0	0	0	0	1	0	0
DARK BLUE color = univariate association of SNP with additional phenotype has the same sign-direction as its association with AD and pleiotropic association attained GW significant.
LIGHT BLUE color = univariate association of SNP with additional phenotype has the same sign-direction as its association with AD and pleiotropic association demonstrated p-value in the range [5E-6;5E-8).
DARK RED color = univariate association of SNP with additional phenotype has the opposite sign-direction with respect to its association with AD and pleiotropic association attained GW significant.
LIGHT RED color = univariate association of SNP with additional phenotype has the opposite sign-direction with respect to its association with AD and pleiotropic association demonstrated p-value in the range [5E-6;5E-8).
Numbers in this matrix represent levels of significance of the SNP-trait associations.
Signs of these numbers are defined by the sign of the effect sizes of the associations of SNPs with respective phenotype.

## Sheet: Table_S3B
Table S3B. Matrix A that was used in clustering analysis.
						BMI	W	H	HT	SBP	DBP	HDL-C	TG	LDL-C	TC	DM	CHD	MI
N_CHR_POS	#N	CHR	GENE	POS	SNP	UNI	UNI	UNI	UNI	UNI	UNI	UNI	UNI	UNI	UNI	UNI	UNI	UNI
1	#13	1	CDK11B	1637577	rs28688376	-4	-2	0	0	0	0	0	0	0	0	0	0	0
2	#5	9	OBP2B	133205932	rs11244035	0	0	0	0	0	0	0	0	4	4	0	0	0
3	#3	15	TPM1	63056897	rs4775613	0	0	0	0	-1	0	3	0	0	1	0	0	0
4	#1	19	SMARCA4	11013062	rs28997580	0	0	0	0	0	0	0	0	-4	-4	0	0	0
5	#6	19	CBLC	44781370	rs80168591	0	0	0	0	0	0	-1	0	4	4	0	0	0
6	#9	19	BCAM	44820881	rs28399637	-1	-1	0	0	0	0	-1	0	4	4	0	1	0
7	#2	19	PVRL2	44885917	rs283813	0	0	0	0	0	0	0	4	-4	-4	0	0	0
8	#10	19	TOMM40	44894050	rs112849259	-1	-1	0	0	0	-1	-3	4	4	4	-1	0	0
9	#7	19	TOMM40	44901174	rs741780	0	0	-2	0	0	0	-3	0	2	1	0	0	0
10	#8	19	APOE	44905910	rs440446	0	0	3	-1	0	0	0	4	0	1	-1	0	0
11	#11	19	APOE	44908684	rs429358	-2	-1	0	0	0	-1	-4	4	4	4	-2	2	2
12	#12	19	APOE	44908822	rs7412	-2	-3	0	1	1	0	-4	-4	4	4	0	3	2
13	#4	19	APOC4	44945208	rs5167	0	0	-1	0	0	0	4	0	0	1	0	0	0
DARK BLUE color = univariate association of SNP with additional phenotype has the same sign-direction as its association with AD and pleiotropic association attained GW significant.
LIGHT BLUE color = univariate association of SNP with additional phenotype has the same sign-direction as its association with AD and pleiotropic association demonstrated p-value in the range [5E-6;5E-8).
DARK RED color = univariate association of SNP with additional phenotype has the opposite sign-direction with respect to its association with AD and pleiotropic association attained GW significant.
LIGHT RED color = univariate association of SNP with additional phenotype has the opposite sign-direction with respect to its association with AD and pleiotropic association demonstrated p-value in the range [5E-6;5E-8).
Numbers in this matrix represent levels of significance of the SNP-trait associations.
Signs of these numbers are defined by the sign of a product of the effect sizes of the associations of SNPs with AD and the other phenotype in a pair.
Zeros represent non-significant univariate associations and pleiotropic associations that did not attain cut-off for significance p < 5×10-6.

## Sheet: Notes
Abbreviation	Meaning
DM	= diabetes mellitus
HT	= hypertension
CHD	= coronary heart disease
MI	= myocardial infarction
HF	= heart failure
BG	= blood glucose
BMI	= body mass index
SBP	= systolic blood pressure
DBP	= diastolic blood pressure
HDL-C	= high density lipoprotein cholesterol
LDL-C	= low density lipoprotein cholesterol
TC	= total cholesterol
TG	= triglycerides
CHR	= chromosome
GENE	= gene region
POS	= SNP position
SNP	= single nucleotide polymorphism
REF	= reference (major) allele
ALT	= alternative (minor) allele
A1	= effect allele
A1_FREQ	= effect allele frequency
UNI	= signif_UNI, integer value that indicates significant level of univariate association (see Table S2)
PLEIO	= signif_Pfisher, integer value that indicates significant level of pleiotropic association (see Table S2)
signif_* == 1	= p-value in [5E-2;5E-4)
signif_* == 2	= p-value in [5E-4;5E-6)
signif_* == 3	= p-value in [5E-6;5E-8)
signif_* == 4	= p-value < 5E-8
